# Supplementary material for: Staphylococci: What Has Changed in the Antibiotic Resistance Profile in the Last Decade—Analysis of Strains Isolated from Hospitalised Patients
Source: Pathogens. 2025 Dec 15;14(12):1289. doi: 10.3390/pathogens14121289 (PMC12735516; doi:10.3390/pathogens14121289)
Supplement: Supplementary file 1 [file pathogens-14-01289-s001.zip]

Archive with 1 entries (1 files):
- pathogens-4008089-supplementary.pdf
